# Supplementary material for: Effects of Clostridium butyricum on Intestinal Microflora and Metabolism of Eriocheir sinensis
Source: Int J Mol Sci. 2023 Sep 7;24(18):13784. doi: 10.3390/ijms241813784 (PMC10531170; doi:10.3390/ijms241813784)
Supplement: Supplementary file 1 [file ijms-24-13784-s001.zip]

Archive with 1 entries (1 files):
- ijms-2564172-supplementary.pdf
